# Supplementary material for: Regulator Network Analysis of Rice and Maize Yield-Related Genes
Source: Front Cell Dev Biol. 2020 Dec 3;8:621464. doi: 10.3389/fcell.2020.621464 (PMC7793993; doi:10.3389/fcell.2020.621464)
Supplement: Supplementary file 2 [file Table_1.xls]

## Sheet: AP2-domain gene family
Supplementary Table 1 Detail information of rice AP2-domain gene family
Genes	Protein	Gene_name
Os12g0603300	Os12t0603300-01	OsAP2-1
Os12g0582900	Os12t0582900-01	OsAP2-2
Os12g0126300	Os12t0126300-00	OsAP2-3
Os11g0242300	Os11t0242300-00	OsAP2-4
Os11g0129700	Os11t0129700-01	OsAP2-5
Os10g0560700	Os10t0560700-00	OsAP2-7
Os10g0390800	Os10t0390800-01	OsAP2-8
Os09g0572000	Os09t0572000-01	OsAP2-9
Os09g0571700	Os09t0571700-00	OsAP2-10
Os09g0423800	Os09t0423800-01	OsAP2-11
Os09g0309700	Os09t0309700-01	OsAP2-12
Os09g0279100	Os09t0279100-01	OsAP2-13
Os08g0565200	Os08t0565200-01	OsAP2-14
Os08g0537900	Os08t0537900-01	OsAP2-15
Os08g0474000	Os08t0474000-01	OsAP2-16
Os08g0442400	Os08t0442400-01	OsAP2-17
Os08g0173700	Os08t0173700-01	OsAP2-18
Os07g0674800	Os07t0674800-01	OsAP2-19
Os07g0617000	Os07t0617000-01	OsAP2-20
Os07g0579000	Os07t0579000-01	OsAP2-21
Os07g0575000	Os07t0575000-00	OsAP2-22
Os07g0410700	Os07t0410700-01	OsAP2-23
Os07g0410300	Os07t0410300-01	OsAP2-24
Os07g0227600	Os07t0227600-00	OsAP2-25
Os07g0204000	Os07t0204000-00	OsAP2-26
Os06g0691100	Os06t0691100-00	OsAP2-27
Os06g0657500	Os06t0657500-01	OsAP2-28
Os06g0639200	Os06t0639200-01	OsAP2-29
Os06g0553700	Os06t0553700-00	OsAP2-31
Os06g0166400	Os06t0166400-01	OsAP2-32
Os06g0145700	Os06t0145700-00	OsAP2-33
Os05g0572000	Os05t0572000-00	OsAP2-34
Os05g0564700	Os05t0564700-00	OsAP2-35
Os05g0536250	Os05t0536250-00	OsAP2-36
Os05g0497300	Os05t0497300-01	OsAP2-37
Os05g0473300	Os05t0473300-01	OsAP2-38
Os05g0361700	Os05t0361700-01	OsAP2-40
Os05g0351200	Os05t0351200-00	OsAP2-41
Os05g0316800	Os05t0316800-01	OsAP2-42
Os04g0669200	Os04t0669200-01	OsAP2-43
Os04g0655700	Os04t0655700-00	OsAP2-44
Os04g0653600	Os04t0653600-01	OsAP2-45
Os04g0648900	Os04t0648900-01	OsAP2-46
Os04g0550200	Os04t0550200-01	OsAP2-47
Os04g0549800	Os04t0549800-00	OsAP2-48
Os04g0547600	Os04t0547600-01	OsAP2-49
Os04g0529100	Os04t0529100-01	OsAP2-50
Os04g0429050	Os04t0429050-00	OsAP2-51
Os04g0399800	Os04t0399800-00	OsAP2-52
Os04g0257500	Os04t0257500-01	OsAP2-53
Os03g0860100	Os03t0860100-01	OsAP2-54
Os03g0815800	Os03t0815800-01	OsAP2-55
Os03g0770700	Os03t0770700-01	OsAP2-56
Os03g0341000	Os03t0341000-01	OsAP2-57
Os03g0313100	Os03t0313100-01	OsAP2-58
Os03g0263000	Os03t0263000-01	OsAP2-59
Os03g0232200	Os03t0232200-01	OsAP2-60
Os03g0183300	Os03t0183300-01	OsAP2-61
Os03g0183200	Os03t0183200-01	OsAP2-62
Os03g0176300	Os03t0176300-00	OsAP2-63
Os03g0174400	Os03t0174400-00	OsAP2-64
Os02g0764700	Os02t0764700-01	OsAP2-65
Os02g0747600	Os02t0747600-01	OsAP2-66
Os02g0676800	Os02t0676800-01	OsAP2-67
Os02g0655200	Os02t0655200-01	OsAP2-68
Os02g0638650	Os02t0638650-01	OsAP2-69
Os02g0594300	Os02t0594300-00	OsAP2-70
Os02g0546600	Os02t0546600-01	OsAP2-71
Os02g0521100	Os02t0521100-01	OsAP2-72
Os02g0520000	Os02t0520000-01	OsAP2-73
Os02g0499000	Os02t0499000-01	OsAP2-74
Os01g0885900	Os01t0885900-00	OsAP2-76
Os01g0813300	Os01t0813300-00	OsAP2-77
Os01g0657400	Os01t0657400-00	OsAP2-78
Os01g0313300	Os01t0313300-01	OsAP2-79
Os01g0224100	Os01t0224100-01	OsAP2-80
Os01g0200000	Os01t0200000-01	OsAP2-81
Os01g0131600	Os01t0131600-01	OsAP2-82
Os06g0636000	Os06t0636000-00	OsAP2-83
Os05g0121600	Os05t0121600-01	OsRSR1
Os03g0818800	Os03t0818800-00	OsIDS1
Os04g0649100	Os04t0649100-01	SHAT1
Os09g0522200	Os09t0522200-01	OsDREB1A
Os09g0522100	Os09t0522100-00	OsDREB1H
Os09g0522000	Os09t0522000-01	OsDREB1B
Os09g0457900	Os09t0457900-01	OsEATB
Os01g0165000	Os01t0165000-01	OsDREB2A
Os01g0141000	Os01t0141000-01	OsRAV2
Os01g0968800	Os01t0968800-00	OsDREB1F; RCBF2
Os01g0899800	Os01t0899800-01	OsBBM3
Os01g0797600	Os01t0797600-01	OsERF3; OsAP37
Os02g0677300	Os02t0677300-01	OsDREB1G
Os02g0657000	Os02t0657000-01	OsAP211; ARAG1
Os02g0656600	Os02t0656600-00	OsDREB41; CR223
Os02g0614300	Os02t0614300-01	OsBBM2
Os03g0150200	Os03t0150200-00	OsAP23
Os04g0610400	Os04t0610400-01	OsAP2-39
Os04g0572400	Os04t0572400-00	OsDREB1E
Os06g0127100	Os06t0127100-01	OsDREB1C
Os11g0295900	Os11t0295900-01	BBM1
Os08g0545500	Os08t0545500-00	OsDREB11
Os07g0235800	Os07t0235800-01	SNB; SSH1
Os06g0194000	Os06t0194000-01	OsERF71
Os06g0165600	Os06t0165600-01	OsDREB1D
Os05g0497200	Os05t0497200-01	MFS1
Os05g0389000	Os05t0389000-01	SMOS1; shb; RLA1
Os05g0346200	Os05t0346200-01	OsDREB2B
Os04g0504500	Os04t0504500-01	BBM4
Os04g0549700	Os04t0549700-01	OsDREB42; CR250
Os07g0669500	Os07t0669500-01	OsERF078/FZP
Os03g0182800	Os03t0182800-01	OsEBP-89
Os03g0183000	OS03T0183000-02	OsERF62

## Sheet: Auxin response factors 
Supplementary Table 1 Detail information of rice auxin response factors gene family
Genes	Protein	Gene_name
Os12g0613700	Os12t0613700-01	OsARF6b
Os12g0479400	Os12t0479400-01	OsARF24
Os11g0523800	Os11t0523800-01	OsARF23
Os10g0479900	Os10t0479900-01	OsARF22
Os08g0520500	Os08t0520500-01	OsARF7b
Os07g0183700	Os07t0183700-00	OsARF15
Os07g0183350	Os07t0183350-00	OsARF20a
Os07g0183200	Os07t0183200-01	OsARF26
Os07g0183100	Os07t0183100-00	OsARF20
Os06g0702600	Os06t0702600-01	OsARF7a
Os06g0685700	Os06t0685700-01	OsARF18
Os06g0677800	Os06t0677800-01	OsARF17
Os06g0196700	Os06t0196700-01	OsARF16
Os05g0515400	Os05t0515400-01	OsARF14
Os04g0690600	Os04t0690600-01	OsARF13
Os04g0671900	Os04t0671900-01	OsARF12
Os04g0664400	Os04t0664400-01	OsARF11
Os04g0519700	Os04t0519700-01	OsARF10
Os04g0442000	Os04t0442000-01	OsARF9
Os03g0345100	Os03t0345100-01	OsARF75
Os02g0628600	Os02t0628600-01	OsARF8
Os02g0557200	Os02t0557200-01	OsARF7
Os02g0164900	Os02t0164900-01	OsARF6
Os02g0141100	Os02t0141100-00	OsARF5
Os01g0927600	Os01t0927600-01	OsARF2
Os01g0753500	Os01t0753500-01	OsARF3
Os01g0670800	Os01t0670800-01	OsETT2
Os01g0236300	Os01t0236300-01	OsARF1

## Sheet: MADS-box gene family
Supplementary Table 1 Detail information of rice MADS-box gene family
Genes	Protein	Gene_name
Os12g0501700	Os12t0501700-00	OsMADS20
Os12g0407000	Os12t0407000-00	OsMADS73
Os12g0207000	Os12t0207000-01	OsMADS13
Os12g0206800	Os12t0206800-00	OsMADS33
Os11g0658700	Os11t0658700-01	OsMADS68
Os10g0536100	Os10t0536100-01	OsMADS56
Os09g0507200	Os09t0507200-01	OsMADS8/OsMADS24
Os09g0116800	Os09t0116800-00	OsMADS78
Os09g0116000	Os09t0116000-00	OsMADS77
Os08g0531900	Os08t0531900-01	OsMADS37
Os08g0531700	Os08t0531700-01	OsMADS7/OsMADS45
Os08g0494100	Os08t0494100-01	OsMADS62
Os08g0431900	Os08t0431900-00	OsMADS23
Os08g0299600	Os08t0299600-01	OsMADS69
Os08g0112700	Os08t0112700-01	OsMADS26
Os07g0605200	Os07t0605200-01	OsMADS18
Os07g0108900	Os07t0108900-01	OsMADS15/DEP
Os06g0504100	Os06t0504100-00	OsMADS75
Os06g0223300	Os06t0223300-01	OsMADS63
Os06g0217300	Os06t0217300-01	OsMADS55
Os06g0162800	Os06t0162800-01	OsMADS5
Os06g0108500	Os06t0108500-01	OsMADS12
Os05g0423400	Os05t0423400-01	OsMADS4
Os05g0203800	Os05t0203800-01	OsMADS58
Os04g0614100	Os04t0614100-00	OsMADS31
Os04g0580700	Os04t0580700-01	OsMADS17
Os04g0304400	Os04t0304400-01	OsMADS25
Os03g0753100	Os03t0753100-01	OsMADS34/PAP2
Os03g0752800	Os03t0752800-01	OsMADS14
Os03g0215400	Os03t0215400-01	OsMADS1/LHS1/AFO/LGY3
Os03g0122600	Os03t0122600-01	OsMADS50/OsSOC1/DTH3
Os02g0761000	Os02t0761000-01	OsMADS22
Os02g0731200	Os02t0731200-01	OsMADS57
Os02g0682200	Os02t0682200-01	OsMADS6/MFO1
Os02g0579600	Os02t0579600-00	OsMADS27
Os02g0170300	Os02t0170300-01	OsMADS29
Os01g0975800	Os01t0975800-00	OsMADS79
Os01g0922800	Os01t0922800-01	OsMADS51/OsMADS65
Os01g0913900	Os01t0913900-01	OsMADS98
Os01g0912400	Os01t0912400-00	OsMADS97
Os01g0886200	Os01t0886200-01	OsMADS21
Os01g0883100	Os01t0883100-01	OsMADS2
Os01g0726400	Os01t0726400-01	CFO1/OsMADS32
Os01g0340400	Os01t0340400-00	OsMADS95
Os01g0340100	Os01t0340100-00	OsMADS93
Os01g0213300	Os01t0213300-00	OsMADS91
Os01g0201700	Os01t0201700-01	OSMADS3
Os04g0461300	Os04t0461300-01	OsMADS61
Os06g0347700	Os06t0347700-00	OsMADS59
Os03g0582400	Os03t0582400-01	OsMADS87
Os02g0104200	Os02t0104200-01	OsMADS60
Os02g0104100	Os02t0104100-00	OsMADS10
Os04g0313400	Os04t0313400-00	OsMADS83
Os04g0313200	Os04t0313200-00	OsMADS82
Os03g0186600	Os03t0186600-01	OsMDP1
Os02g0164450	Os02t0164450-00	OsMADS80
Os01g0906300	Os01t0906300-00	OsMADS96
Os01g0340200	Os01t0340200-00	OsMADS94
Os01g0340000	Os01t0340000-00	OsMADS92
Os01g0288100	Os01t0288100-00	OsMADS89
LOC_Os03g37670	LOC_Os03g37670.1	OsMADS86
LOC_Os03g14850	LOC_Os03g14850.1	OsMADS72
LOC_Os01g18420	LOC_Os01g18420.1	OsMADS88
LOC_Os04g25920	LOC_Os04g25920.1	OsMADS85
LOC_Os04g31804	LOC_Os04g31804.1	OsMADS64
LOC_Os05g11380	LOC_Os05g11380.1	OsMADS66
