# Supplementary material for: Regulator Network Analysis of Rice and Maize Yield-Related Genes
Source: Front Cell Dev Biol. 2020 Dec 3;8:621464. doi: 10.3389/fcell.2020.621464 (PMC7793993; doi:10.3389/fcell.2020.621464)
Supplement: Supplementary file 3 [file Table_2.xls]

## Sheet: AP2-domain gene family
Supplementary Table 2 Detail information of maize AP2-domain gene family in maize
Genes	Protein	Gene_name
Zm00001d038907	Zm00001d038907_P001	ZmAP2-1
Zm00001d011639	Zm00001d011639_P001	ZmAP2-2
Zm00001d009468	Zm00001d009468_P001	ZmAP2-3
Zm00001d028069	Zm00001d028069_P001	ZmAP2-4
Zm00001d039907	Zm00001d039907_P001	ZmAP2-5
Zm00001d020043	Zm00001d020043_P001	ZmEREB94
Zm00001d046621	Zm00001d046621_P001	ZmEREB55
Zm00001d010048	Zm00001d010048_P001	ZmDREB2A
Zm00001d000179	Zm00001d000179_P001	ZmEREB1
Zm00001d026447	Zm00001d026447_P001	ZmEREB156
Zm00001d032295	Zm00001d032295_P001	Zmdbf1
Zm00001d019230	Zm00001d019230_P001	ZmEREB121
Zm00001d052405	Zm00001d052405_P001	ZmEREB20
Zm00001d038087	Zm00001d038087_P001	ZmEREB171
Zm00001d034605	Zm00001d034605_P001	ZmERF118
Zm00001d040651	Zm00001d040651_P001	ZmRAP2-2
Zm00001d045044	Zm00001d045044_P001	ZmEREB160
Zm00001d020540	Zm00001d020540_P001	ZmEREB8
Zm00001d052087	Zm00001d052087_P001	ZmEREB14
Zm00001d052229	Zm00001d052229_P001	ZmERF056
Zm00001d026191	Zm00001d026191_P001	ZmEREB9
Zm00001d037941	Zm00001d037941_P001	ZmRAP2-3
Zm00001d000339	Zm00001d000339_P001	ZmEREB92
Zm00001d011134	Zm00001d011134_P001	ZmEREB117
Zm00001d018050	Zm00001d018050_P001	ZmAIL1
Zm00001d005016	Zm00001d005016_P001	ZmEREB85
Zm00001d005798	Zm00001d005798_P001	ZmEREB202
Zm00001d019734	Zm00001d019734_P001	ZmEREB11
Zm00001d002761	Zm00001d002761_P001	ZmEREB16
Zm00001d021892	Zm00001d021892_P001	ZmEREB13
Zm00001d026563	Zm00001d026563_P001	ZmEREB2
Zm00001d030862	Zm00001d030862_P001	ZmEREB3
Zm00001d027928	Zm00001d027928_P001	ZmEREB4
Zm00001d010175	Zm00001d010175_P001	ZmEREB17
Zm00001d046913	Zm00001d046913_P001	ZmEREB18
Zm00001d026448	Zm00001d026448_P001	ZmEREB212
Zm00001d018081	Zm00001d018081_P001	ZmDBP2
Zm00001d020595	Zm00001d020595_P001	ZmEREB19
Zm00001d044004	Zm00001d044004_P001	ZmEREB208
Zm00001d027925	Zm00001d027925_P001	ZmEREB21
Zm00001d024468	Zm00001d024468_P001	ZmEREB22
Zm00001d027924	Zm00001d027924_P001	ZmEREB179
Zm00001d028017	Zm00001d028017_P001	ZmEREB101
Zm00001d010676	Zm00001d010676_P001	ZmEREB93
Zm00001d002075	Zm00001d002075_P001	ZmEREB197
Zm00001d037531	Zm00001d037531_P001	ZmEREB23
Zm00001d020267	Zm00001d020267_P001	ZmEREB109
Zm00001d027878	Zm00001d027878_P001	ZmEREB24
Zm00001d022461	Zm00001d022461_P001	ZmEREB25
Zm00001d038585	Zm00001d038585_P001	ZmEREB26
Zm00001d047860	Zm00001d047860_P001	ZmEREB173
Zm00001d026271	Zm00001d026271_P001	ZmEREB27a
Zm00001d009103	Zm00001d009103_P001	ZmERF1
Zm00001d002762	Zm00001d002762_P001	ZmEREB28
Zm00001d002025	Zm00001d002025_P001	ZmEREB29
Zm00001d010987	Zm00001d010987_P001	ZmRap2.7
Zm00001d046651	Zm00001d046651_P001	ZmEREB203
Zm00001d011499	Zm00001d011499_P001	ZmEREB31
Zm00001d018191	Zm00001d018191_P001	ZmEREB32a
Zm00001d034204	Zm00001d034204_P001	ZmEREB33
Zm00001d021205	Zm00001d021205_P001	ZmEREB36
Zm00001d039077	Zm00001d039077_P001	ZmEREB34
Zm00001d048208	Zm00001d048208_P001	ZmEREB71
Zm00001d050948	Zm00001d050948_P001	ZmEREB37
Zm00001d027929	Zm00001d027929_P001	ZmEREB5
Zm00001d002620	Zm00001d002620_P001	ZmEREB68
Zm00001d002618	Zm00001d002618_P001	ZmEREB38
Zm00001d002364	Zm00001d002364_P001	ZmEREB39
Zm00001d008546	Zm00001d008546_P001	ZmPTI6
Zm00001d015759	Zm00001d015759_P001	ZmEREB46
Zm00001d002744	Zm00001d002744_P001	ZmEREB6a
Zm00001d053859	Zm00001d053859_P001	ZmEREB98
Zm00001d018305	Zm00001d018305_P001	ZmEREB40
Zm00001d002079	Zm00001d002079_P001	ZmEREB41
Zm00001d018158	Zm00001d018158_P001	ZmEREB139
Zm00001d006170	Zm00001d006170_P001	ZmEREB65
Zm00001d036536	Zm00001d036536_P001	ZmEREB19a
Zm00001d038001	Zm00001d038001_P001	ZmABI4a
Zm00001d048004	Zm00001d048004_P001	ZmEREB161
Zm00001d034920	Zm00001d034920_P001	ZmEREB58
Zm00001d028919	Zm00001d028919_P001	ZmEREB26a
Zm00001d052152	Zm00001d052152_P001	ZmEREB42
Zm00001d017466	Zm00001d017466_P001	ZmERF105
Zm00001d018731	Zm00001d018731_P001	ZmEREB114
Zm00001d045204	Zm00001d045204_P001	ZmEREB122
Zm00001d031861	Zm00001d031861_P001	ZmABI4b
Zm00001d005892	Zm00001d005892_P001	ZmERF109
Zm00001d006653	Zm00001d006653_P001	ZmEREB62
Zm00001d052026	Zm00001d052026_P001	ZmEREB15b
Zm00001d021089	Zm00001d021089_P001	ZmEREB43
Zm00001d036003	Zm00001d036003_P001	ZmDBP4
Zm00001d016260	Zm00001d016260_P001	ZmEREB144
Zm00001d016262	Zm00001d016262_P001	ZmEREB191
Zm00001d017591	Zm00001d017591_P001	ZmEREB10
Zm00001d038216	Zm00001d038216_P001	ZmERE020
Zm00001d036251	Zm00001d036251_P001	ZmEREB135
Zm00001d019216	Zm00001d019216_P001	ZmEREB64
Zm00001d008968	Zm00001d008968_P001	ZmEREB96
Zm00001d009573	Zm00001d009573_P001	ZmEREB146
Zm00001d045262	Zm00001d045262_P001	ZmEREB175
Zm00001d047339	Zm00001d047339_P001	ZmERF2
Zm00001d046649	Zm00001d046649_P001	ZmERF3
Zm00001d025298	Zm00001d025298_P001	ZmEREB125
Zm00001d026486	Zm00001d026486_P001	ZmEREB190
Zm00001d033353	Zm00001d033353_P001	ZmEREB142
Zm00001d051451	Zm00001d051451_P001	ZmEREB127
Zm00001d049309	Zm00001d049309_P001	ZmEREB70
Zm00001d050787	Zm00001d050787_P001	ZmEREB32
Zm00001d052102	Zm00001d052102_P001	ZmERF4
Zm00001d025281	Zm00001d025281_P001	ZmERF5
Zm00001d024324	Zm00001d024324_P001	ZmERF098
Zm00001d037165	Zm00001d037165_P001	ZmEREB27
Zm00001d021207	Zm00001d021207_P001	ZmDBP3
Zm00001d052167	Zm00001d052167_P001	ZmERF6
Zm00001d053195	Zm00001d053195_P001	ZmERF7
Zm00001d017207	Zm00001d017207_P001	ZmERF8
Zm00001d002748	Zm00001d002748_P001	ZmERF9
Zm00001d031728	Zm00001d031728_P001	ZmERF10
Zm00001d012585	Zm00001d012585_P001	ZmERF11
Zm00001d015639	Zm00001d015639_P001	ZmERF12
Zm00001d031796	Zm00001d031796_P001	ZmERF13
Zm00001d017592	Zm00001d017592_P001	ZmERF1B
Zm00001d048991	Zm00001d048991_P001	ZmEREB6
Zm00001d003871	Zm00001d003871_P001	ZmERF15
Zm00001d035835	Zm00001d035835_P001	ZmERF16
Zm00001d049364	Zm00001d049364_P001	ZmERF17
Zm00001d032144	Zm00001d032144_P001	ZmEREB60
Zm00001d032095	Zm00001d032095_P001	ZmERF18
Zm00001d035512	Zm00001d035512_P001	ZmTOE3
Zm00001d021208	Zm00001d021208_P001	ZmEREB1A
Zm00001d019116	Zm00001d019116_P001	ZmABI4c
Zm00001d044857	Zm00001d044857_P001	ZmRAP2-13
Zm00001d046292	Zm00001d046292_P001	ZmTINY
Zm00001d003884	Zm00001d003884_P001	ZmERF19
Zm00001d039324	Zm00001d039324_P001	ZmEREB50
Zm00001d049889	Zm00001d049889_P001	ZmEREB2C
Zm00001d051350	Zm00001d051350_P001	ZmEREB1B
Zm00001d013170	Zm00001d013170_P001	ZmANT
Zm00001d017366	Zm00001d017366_P001	ZmERF053
Zm00001d017462	Zm00001d017462_P001	ZmERF20
Zm00001d017477	Zm00001d017477_P001	ZmERF038a
Zm00001d017478	Zm00001d017478_P001	ZmERF043
Zm00001d017480	Zm00001d017480_P001	ZmERF039a
Zm00001d014113	Zm00001d014113_P001	ZmERF096c
Zm00001d016616	Zm00001d016616_P001	ZmABI4
Zm00001d016623	Zm00001d016623_P001	ZmLEP
Zm00001d036298	Zm00001d036298_P001	ZmRAP2-9
Zm00001d036889	Zm00001d036889_P001	ZmWIN1
Zm00001d038320	Zm00001d038320_P001	ZmABR1a
Zm00001d038584	Zm00001d038584_P001	ZmEREB12
Zm00001d039019	Zm00001d039019_P001	ZmERF094
Zm00001d027686	Zm00001d027686_P001	ZmERF096a
Zm00001d027870	Zm00001d027870_P001	ZmERF2E
Zm00001d019744	Zm00001d019744_P001	ZmERF096b
Zm00001d019096	Zm00001d019096_P001	ZmABR1b
Zm00001d019098	Zm00001d019098_P001	ZmEREB15
Zm00001d019475	Zm00001d019475_P001	ZmEREB15a
Zm00001d028524	Zm00001d028524_P001	ZmERF012
Zm00001d021214	Zm00001d021214_P001	ZmERF21
Zm00001d008872	Zm00001d008872_P001	ZmEREB7
Zm00001d009622	Zm00001d009622_P001	ZmERF061
Zm00001d012584	Zm00001d012584_P001	ZmERF23
Zm00001d029679	Zm00001d029679_P001	ZmERF027
Zm00001d029884	Zm00001d029884_P001	ZmERF038
Zm00001d045120	Zm00001d045120_P001	ZmERF003
Zm00001d045378	Zm00001d045378_P001	ZmERF24
Zm00001d048296	Zm00001d048296_P001	ZmEREB2E
Zm00001d048297	Zm00001d048297_P001	ZmEREB2Ea
Zm00001d023535	Zm00001d023535_P001	ZmERF115
Zm00001d024436	Zm00001d024436_P001	ZmFZP
Zm00001d025409	Zm00001d025409_P001	ZmRAP2-6
Zm00001d030513	Zm00001d030513_P001	ZmRAP2-13a
Zm00001d031498	Zm00001d031498_P001	ZmERF013
Zm00001d031499	Zm00001d031499_P001	ZmERF016
Zm00001d031501	Zm00001d031501_P001	ZmERF015
Zm00001d031673	Zm00001d031673_P001	ZmERF113
Zm00001d032077	Zm00001d032077_P001	ZmERF018
Zm00001d002011	Zm00001d002011_P001	ZmERF003a
Zm00001d002760	Zm00001d002760_P001	ZmERF061a
Zm00001d002867	Zm00001d002867_P001	ZmERF054
Zm00001d007119	Zm00001d007119_P001	ZmFZP-1
Zm00001d002747	Zm00001d002747_P001	ZmERF034
Zm00001d043204	Zm00001d043204_P001	ZmEREB158
Zm00001d051239	Zm00001d051239_P001	ZmERF25
Zm00001d051355	Zm00001d051355_P001	ZmERF039
Zm00001d053707	Zm00001d053707_P001	ZmERF26
Zm00001d049903	Zm00001d049903_P001	ZmERF096
Zm00001d052365	Zm00001d052365_P001	ZmERF095

## Sheet: Auxin response factors 
Supplementary Table 2 Detail information of maize auxin response factors gene family
Genes	Protein	Gene_name
Zm00001d030803	Zm00001d030803_P001	ZmARF32
Zm00001d038698	Zm00001d038698_P001	ZmARF23
Zm00001d017284	Zm00001d017284_P001	ZmARF8
Zm00001d014013	Zm00001d014013_P001	ZmARF17
Zm00001d011953	Zm00001d011953_P001	ZmARF25
Zm00001d049295	Zm00001d049295_P001	ZmARF13
Zm00001d042267	Zm00001d042267_P001	ZmARF10
Zm00001d041497	Zm00001d041497_P001	ZmARF9
Zm00001d014507	Zm00001d014507_P001	ZmARF19
Zm00001d026687	Zm00001d026687_P001	ZmARF31
Zm00001d029123	Zm00001d029123_P001	ZmARF75
Zm00001d016838	Zm00001d016838_P001	ZmARF1a
Zm00001d032683	Zm00001d032683_P001	ZmARF2
Zm00001d030801	Zm00001d030801_P001	ZmARF30
Zm00001d043431	Zm00001d043431_P001	ZmARF11
Zm00001d023659	Zm00001d023659_P001	ZmARF28
Zm00001d001945	Zm00001d001945_P001	ZmARF4
Zm00001d002929	Zm00001d002929_P001	ZmARF5
Zm00001d043922	Zm00001d043922_P001	ZmARF12
Zm00001d001879	Zm00001d001879_P001	ZmARF3
Zm00001d000358	Zm00001d000358_P001	ZmARF21
Zm00001d012731	Zm00001d012731_P001	ZmARF3a
Zm00001d050781	Zm00001d050781_P001	ZmARF14
Zm00001d014377	Zm00001d014377_P001	ZmARF18
Zm00001d039267	Zm00001d039267_P001	ZmARF7
Zm00001d014690	Zm00001d014690_P001	ZmARF19a
Zm00001d015243	Zm00001d015243_P001	ZmARF20
Zm00001d036593	Zm00001d036593_P001	ZmARF22
Zm00001d039006	Zm00001d039006_P001	ZmARF24
Zm00001d045026	Zm00001d045026_P001	ZmARF27
Zm00001d031064	Zm00001d031064_P001	ZmARF34
Zm00001d025871	Zm00001d025871_P001	ZmARF10b
Zm00001d026540	Zm00001d026540_P001	ZmARF29
Zm00001d026694	Zm00001d026694_P001	ZmARF17a
Zm00001d031522	Zm00001d031522_P007	ZmARF1
Zm00001d003011	Zm00001d003011_P001	ZmARF10a
Zm00001d003601	Zm00001d003601_P001	ZmARF6
Zm00001d051172	Zm00001d051172_P001	ZmARF15
Zm00001d053819	Zm00001d053819_P001	ZmARF16
Zm00001d053166	Zm00001d053166_P001	ZmARF15a
Zm00001d042988	Zm00001d042988_P001	ZmBA1

## Sheet: MADS-box gene family
Supplementary Table 2 Detail information of maize MADS-box gene family
Genes	Protein	Gene_name
Zm00001d008882	Zm00001d008882_P001	ZmMADS35
Zm00001d020770	Zm00001d020770_P001	ZmMADS5
Zm00001d007891	Zm00001d007891_P001	ZmMADS62
Zm00001d011748	Zm00001d011748_P001	ZmMADS32
Zm00001d042315	Zm00001d042315_P001	ZmMADS69
Zm00001d025479	Zm00001d025479_P001	ZmMADS13
Zm00001d027425	Zm00001d027425_P001	ZmZAGL1
Zm00001d043589	Zm00001d043589_P001	ZmMADS36
Zm00001d046053	Zm00001d046053_P001	ZmMADS47
Zm00001d037212	Zm00001d037212_P001	ZmMADS18
Zm00001d049692	Zm00001d049692_P001	ZmMADS20
Zm00001d039080	Zm00001d039080_P001	ZmMADS70
Zm00001d023736	Zm00001d023736_P001	ZmMADS34
Zm00001d044850	Zm00001d044850_P001	ZmMADS22
Zm00001d011323	Zm00001d011323_P001	ZmMADS42
Zm00001d047355	Zm00001d047355_P001	ZmMADS76
Zm00001d042550	Zm00001d042550_P001	ZmMADS25
Zm00001d021057	Zm00001d021057_P001	ZmMADS4a
Zm00001d045231	Zm00001d045231_P001	ZmMADS9
Zm00001d018290	Zm00001d018290_P001	ZmMADS28
Zm00001d018587	Zm00001d018587_P001	ZmMADS31e
Zm00001d013792	Zm00001d013792_P001	ZmMADS64
Zm00001d016791	Zm00001d016791_P001	ZmMADS30
Zm00001d035053	Zm00001d035053_P001	ZmMADS26
Zm00001d037126	Zm00001d037126_P001	ZmMADS33
Zm00001d038015	Zm00001d038015_P001	ZmMADS38
Zm00001d018767	Zm00001d018767_P001	ZmMADS31a
Zm00001d019189	Zm00001d019189_P001	ZmMADS21
Zm00001d028217	Zm00001d028217_P001	ZmMADS8
Zm00001d019213	Zm00001d019213_P001	ZmMADS39
Zm00001d019214	Zm00001d019214_P001	ZmMADS40
Zm00001d005924	Zm00001d005924_P001	ZmMADS41
Zm00001d009628	Zm00001d009628_P001	ZmMADS44
Zm00001d010233	Zm00001d010233_P001	ZmMADS4
Zm00001d024777	Zm00001d024777_P001	ZmMADS43
Zm00001d047742	Zm00001d047742_P001	ZmMADS31b
Zm00001d045227	Zm00001d045227_P001	ZmMADS45
Zm00001d024389	Zm00001d024389_P001	ZmMADS46
Zm00001d032218	Zm00001d032218_P001	ZmMADS23
Zm00001d031591	Zm00001d031591_P001	ZmMADS31c
Zm00001d003168	Zm00001d003168_P001	ZmMADS31d
Zm00001d003409	Zm00001d003409_P001	ZmMADS27a
Zm00001d039913	Zm00001d039913_P001	ZmMADS51
Zm00001d041587	Zm00001d041587_P001	ZmMADS48
Zm00001d048697	Zm00001d048697_P001	ZmMADS49
Zm00001d050388	Zm00001d050388_P001	ZmMADS27b
Zm00001d048894	Zm00001d048894_P001	ZmMADS50
Zm00001d050897	Zm00001d050897_P001	ZmMADS27c
Zm00001d052648	Zm00001d052648_P001	ZmMADS52
Zm00001d047870	Zm00001d047870_P001	ZmMADS53
Zm00001d027955	Zm00001d027955_P001	ZmMADS47a
Zm00001d016957	Zm00001d016957_P001	ZmMADS2
Zm00001d018667	Zm00001d018667_P001	ZmMADS3
Zm00001d036425	Zm00001d036425_P001	ZmMADS11
Zm00001d048082	Zm00001d048082_P001	ZmMADS14
Zm00001d015381	Zm00001d015381_P001	ZmMADS17
Zm00001d042618	Zm00001d042618_P001	ZmMADS16
Zm00001d010232	Zm00001d010232_P001	ZmMADS29
Zm00001d013259	Zm00001d013259_P001	ZmMADS15
Zm00001d052180	Zm00001d052180_P001	ZmMADS19
Zm00001d027957	Zm00001d027957_P001	Zmm20
Zm00001d044899	Zm00001d044899_P001	Zmm21
Zm00001d039434	Zm00001d039434_P001	Zmm23
Zm00001d034047	Zm00001d034047_P001	ZmMADS24
Zm00001d042591	Zm00001d042591_P001	Zmm25
Zm00001d034045	Zm00001d034045_P001	Zmm4
Zm00001d048474	Zm00001d048474_P001	ZmMADS1a
Zm00001d048474	Zm00001d048474_P001	ZmMADS6
Zm00001d018142	Zm00001d018142_P001	Zmm26
Zm00001d022088	Zm00001d022088_P001	ZmMADS67
Zm00001d037737	Zm00001d037737_P001	ZmMADS37
Zm00001d017614	Zm00001d017614_P001	ZmMADS12
Zm00001d007949	Zm00001d007949_P001	Zmzap1
Zm00001d041781	Zm00001d041781_P001	ZmOV13
Zm00001d023955	Zm00001d023955_P001	ZmMADS1
Zm00001d006094	Zm00001d006094_P001	ZmMADS27
Zm00001d051465	Zm00001d051465_P001	ZmZAG5
