# Supplementary material for: Regulator Network Analysis of Rice and Maize Yield-Related Genes
Source: Front Cell Dev Biol. 2020 Dec 3;8:621464. doi: 10.3389/fcell.2020.621464 (PMC7793993; doi:10.3389/fcell.2020.621464)
Supplement: Supplementary file 4 [file Table_3.xls]

## Sheet: rice
Supplementary Table 3 Detail information of rice PPI network genes
Node1	Node2	Node1 accession	Node2 accession	Node1 annotation	Node2 annotation	Score
OsRSR1	OsARF18	OS05T0121600-01	OS06T0685700-01	Transcription factor AP2D23-like	Auxin response factor 18; Auxin response factors (ARFs) are transcriptional factors that bind specifically to the DNA sequence 5’-TGTCTC-3’ found in the auxin-responsive promoter elements (AuxREs)	0.848
OsRSR1	OMTN4	OS05T0121600-01	OS06T0675600-01	Transcription factor AP2D23-like	Os06g0675600 protein; Putative NAC domain protein NAC1; cDNA clone-001-119-A03, full insert sequence	0.902
OsRSR1	OsqHd1	OS05T0121600-01	OS01T0922600-01	Transcription factor AP2D23-like	Squamosa promoter-binding-like protein 2; Trans-acting factor that binds specifically to the consensus nucleotide sequence 5’-TNCGTACAA-3’ (By similarity). May be involved in panicle development	0.902
OsARF18	OMTN4	OS06T0685700-01	OS06T0675600-01	Auxin response factor 18; Auxin response factors (ARFs) are transcriptional factors that bind specifically to the DNA sequence 5’-TGTCTC-3’ found in the auxin-responsive promoter elements (AuxREs)	Os06g0675600 protein; Putative NAC domain protein NAC1; cDNA clone-001-119-A03, full insert sequence	0.706
OsARF18	OsIDS1	OS06T0685700-01	OS03T0818800-00	Auxin response factor 18; Auxin response factors (ARFs) are transcriptional factors that bind specifically to the DNA sequence 5’-TGTCTC-4’ found in the auxin-responsive promoter elements (AuxREs)	APETALA2-like protein; Transcription factor AP2D2	0.493
OsARF18	OsqHd1	OS06T0685700-01	OS01T0922600-01	Auxin response factor 18; Auxin response factors (ARFs) are transcriptional factors that bind specifically to the DNA sequence 5’-TGTCTC-5’ found in the auxin-responsive promoter elements (AuxREs)	Squamosa promoter-binding-like protein 2; Trans-acting factor that binds specifically to the consensus nucleotide sequence 5’-TNCGTACAA-3’ (By similarity). May be involved in panicle development	0.707
OMTN4	OsqHd1	OS06T0675600-01	OS01T0922600-01	Os06g0675600 protein; Putative NAC domain protein NAC1; cDNA clone-001-119-A03, full insert sequence	Squamosa promoter-binding-like protein 2; Trans-acting factor that binds specifically to the consensus nucleotide sequence 5’-TNCGTACAA-3’ (By similarity). May be involved in panicle development	0.708
OsFZP	OsMADS7	OS07T0669500-01	OS08T0531700-01	Ethylene-responsive transcription factor FZP; Required to prevent the formation of axillary meristems within the spikelet meristem and permit the subsequent establishment of floral meristem identity. Mediates the transition from spikelet to floret meristem. Determines the transition from panicle branching to spikelet formation. May specify floral organ identity by regulating the class B genes (Ag…	MADS-box transcription factor 7; Probable transcription factor. May be involved in the control of flowering time	0.56
OsFZP	OsMADS1	OS07T0669500-01	OS03T0215400-01	Ethylene-responsive transcription factor FZP; Required to prevent the formation of axillary meristems within the spikelet meristem and permit the subsequent establishment of floral meristem identity. Mediates the transition from spikelet to floret meristem. Determines the transition from panicle branching to spikelet formation. May specify floral organ identity by regulating the class B genes (Ag…	MADS-box transcription factor 1; Probable transcription factor involved in the development of floral organs. Required for the formation of inner floral organs (lodicules, stamens and carpels, or whorls 2, 3 and 4) and the lemma and palea (whorl 1), which are grass floral organs analogous to sepals. May be involved in the control of flowering time. Seems to act as transcriptional activator. May ac…	0.565
OsFZP	OsMADS17	OS07T0669500-01	OS04T0580700-01	Ethylene-responsive transcription factor FZP; Required to prevent the formation of axillary meristems within the spikelet meristem and permit the subsequent establishment of floral meristem identity. Mediates the transition from spikelet to floret meristem. Determines the transition from panicle branching to spikelet formation. May specify floral organ identity by regulating the class B genes (Ag…	MADS-box transcription factor 17; Probable transcription factor. Plays minor but redundant roles with MADS6 in floral development	0.499
OsFZP	OsMADS3	OS07T0669500-01	OS01T0201700-01	Ethylene-responsive transcription factor FZP; Required to prevent the formation of axillary meristems within the spikelet meristem and permit the subsequent establishment of floral meristem identity. Mediates the transition from spikelet to floret meristem. Determines the transition from panicle branching to spikelet formation. May specify floral organ identity by regulating the class B genes (Ag…	MADS-box transcription factor 3; Probable transcription factor involved in the development of floral organs. Acts as C-class protein in association with MADS58. Involved in the control of lodicule number (whorl 2), stamen specification (whorl 3) and floral meristem determinacy (whorl 4), but not in the regulation of carpel morphogenesis. Plays a more predominant role in controlling lodicule devel…	0.509
OsFZP	OsMADS8	OS07T0669500-01	OS09T0507200-01	Ethylene-responsive transcription factor FZP; Required to prevent the formation of axillary meristems within the spikelet meristem and permit the subsequent establishment of floral meristem identity. Mediates the transition from spikelet to floret meristem. Determines the transition from panicle branching to spikelet formation. May specify floral organ identity by regulating the class B genes (Ag…	MADS-box transcription factor 8; Probable transcription factor. May be involved in the control of flowering time	0.501
OsFZP	OsIDS1	OS07T0669500-01	OS03T0818800-00	Ethylene-responsive transcription factor FZP; Required to prevent the formation of axillary meristems within the spikelet meristem and permit the subsequent establishment of floral meristem identity. Mediates the transition from spikelet to floret meristem. Determines the transition from panicle branching to spikelet formation. May specify floral organ identity by regulating the class B genes (Ag…	APETALA2-like protein; Transcription factor AP2D2	0.695
OsFZP	OsSNB	OS07T0669500-01	OS07T0235800-01	Ethylene-responsive transcription factor FZP; Required to prevent the formation of axillary meristems within the spikelet meristem and permit the subsequent establishment of floral meristem identity. Mediates the transition from spikelet to floret meristem. Determines the transition from panicle branching to spikelet formation. May specify floral organ identity by regulating the class B genes (Ag…	Os07g0235800 protein; Putative indeterminate spikelet 1; Supernumerary bract	0.495
OsMADS7	OsBBM2	OS08T0531700-01	OS02T0614300-01	MADS-box transcription factor 7; Probable transcription factor. May be involved in the control of flowering time	AP2/EREBP transcription factor-like protein; Os02g0614300 protein	0.467
OsMADS1	OsBBM2	OS03T0215400-01	OS02T0614300-01	MADS-box transcription factor 1; Probable transcription factor involved in the development of floral organs. Required for the formation of inner floral organs (lodicules, stamens and carpels, or whorls 2, 3 and 4) and the lemma and palea (whorl 1), which are grass floral organs analogous to sepals. May be involved in the control of flowering time. Seems to act as transcriptional activator. May ac…	AP2/EREBP transcription factor-like protein; Os02g0614300 protein	0.468
OsMADS3	OsIDS1	OS01T0201700-01	OS03T0818800-00	MADS-box transcription factor 3; Probable transcription factor involved in the development of floral organs. Acts as C-class protein in association with MADS58. Involved in the control of lodicule number (whorl 2), stamen specification (whorl 3) and floral meristem determinacy (whorl 4), but not in the regulation of carpel morphogenesis. Plays a more predominant role in controlling lodicule devel…	APETALA2-like protein; Transcription factor AP2D2	0.467
ABC1-like	OsIDS1	OS01T0318700-01	OS03T0818800-00	Os01g0318700 protein; Putative ABC1 protein; cDNA clone-001-129-A10, full insert sequence	APETALA2-like protein; Transcription factor AP2D2	0.845
OsBBM3	NRPB3-like	OS01T0899800-01	OS09T0110400-02	Os01g0899800 protein	cDNA clone-006-305-H09, full insert sequence; Os09g0110400 protein; Putative DNA-directed RNA polymerase II; cDNA clone-006-305-H09, full insert sequence; cDNA clone-J013163O03, full insert sequence; cDNA clone-J033095G14, full insert sequence	0.671
OsERF62	NRPB3-like	OS03T0183000-02	OS09T0110400-02	cDNA clone-001-020-F02, full insert sequence; AP2 domain containing protein; AP2 domain containing protein, expressed; Os03g0183000 protein; Putative AP2 domain containing protein; cDNA clone-001-020-F02, full insert sequence; cDNA clone-J033075D23, full insert sequence	cDNA clone-006-305-H09, full insert sequence; Os09g0110400 protein; Putative DNA-directed RNA polymerase II; cDNA clone-006-305-H09, full insert sequence; cDNA clone-J013163O03, full insert sequence; cDNA clone-J033095G14, full insert sequence	0.874
OsERF62	OsBBM2	OS03T0183000-02	OS02T0614300-01	cDNA clone-001-020-F02, full insert sequence; AP2 domain containing protein; AP2 domain containing protein, expressed; Os03g0183000 protein; Putative AP2 domain containing protein; cDNA clone-001-020-F02, full insert sequence; cDNA clone-J033075D24, full insert sequence	AP2/EREBP transcription factor-like protein; Os02g0614300 protein	0.874
OsAP2-39	OsAP2-37	OS04T0610400-00	OS05T0497300-01	OSJNBa0085I10.10 protein; Os04g0610400 protein	Os05g0497300 protein; Putative ethylene-responsive element binding factor; cDNA clone-J023061G02, full insert sequence	0.893
OsBBM1	NRPB3-like	OS11T0295900-01	OS09T0110400-02	Os11g0295900 protein; AP2/EREBP transcription factor BABY BOOM, putative, expressed; AP2/EREBP transcription factor BABY BOOM1	cDNA clone-006-305-H09, full insert sequence; Os09g0110400 protein; Putative DNA-directed RNA polymerase II; cDNA clone-006-305-H09, full insert sequence; cDNA clone-J013163O03, full insert sequence; cDNA clone-J033095G14, full insert sequence	0.671
OsBBM1	OsERF71	OS11T0295900-01	OS06T0194000-02	Os11g0295900 protein; AP2/EREBP transcription factor BABY BOOM, putative, expressed; AP2/EREBP transcription factor BABY BOOM1	EREBP transcription factor; EREBP-like protein; Os06g0194000 protein; Putative ethylene responsive element binding factor; cDNA clone-001-032-E01, full insert sequence; cDNA clone-J023031B06, full insert sequence	0.653
OsAP2-20	NRPB3-like	OS07T0617000-02	OS09T0110400-02	EREB-like protein; Os07g0617000 protein; cDNA clone-006-205-F01, full insert sequence; cDNA clone-006-206-B03, full insert sequence; cDNA clone-J013090P08, full insert sequence	cDNA clone-006-305-H09, full insert sequence; Os09g0110400 protein; Putative DNA-directed RNA polymerase II; cDNA clone-006-305-H09, full insert sequence; cDNA clone-J013163O03, full insert sequence; cDNA clone-J033095G14, full insert sequence	0.874
OsAP2-20	OsBBM2	OS07T0617000-02	OS02T0614300-01	EREB-like protein; Os07g0617000 protein; cDNA clone-006-205-F01, full insert sequence; cDNA clone-006-206-B03, full insert sequence; cDNA clone-J013090P08, full insert sequence	AP2/EREBP transcription factor-like protein; Os02g0614300 protein	0.874
NRPB3-like	OsBBM2	OS09T0110400-02	OS02T0614300-01	cDNA clone-006-305-H09, full insert sequence; Os09g0110400 protein; Putative DNA-directed RNA polymerase II; cDNA clone-006-305-H09, full insert sequence; cDNA clone-J013163O03, full insert sequence; cDNA clone-J033095G14, full insert sequence	AP2/EREBP transcription factor-like protein; Os02g0614300 protein	0.902
NRPB3-like	OsERF71	OS09T0110400-02	OS06T0194000-02	cDNA clone-006-305-H09, full insert sequence; Os09g0110400 protein; Putative DNA-directed RNA polymerase II; cDNA clone-006-305-H09, full insert sequence; cDNA clone-J013163O03, full insert sequence; cDNA clone-J033095G15, full insert sequence	EREBP transcription factor; EREBP-like protein; Os06g0194000 protein; Putative ethylene responsive element binding factor; cDNA clone-001-032-E01, full insert sequence; cDNA clone-J023031B06, full insert sequence	0.874
NRPB3-like	OsEBP-89	OS09T0110400-02	OS03T0182800-01	cDNA clone-006-305-H09, full insert sequence; Os09g0110400 protein; Putative DNA-directed RNA polymerase II; cDNA clone-006-305-H09, full insert sequence; cDNA clone-J013163O03, full insert sequence; cDNA clone-J033095G16, full insert sequence	cDNA clone-J033023E13, full insert sequence; AP2 domain containing protein, expressed; Ap2 domain containing protein; Os03g0182800 protein; cDNA clone-J033023E13, full insert sequence	0.874
OsBBM2	OsERF71	OS02T0614300-01	OS06T0194000-02	AP2/EREBP transcription factor-like protein; Os02g0614300 protein	EREBP transcription factor; EREBP-like protein; Os06g0194000 protein; Putative ethylene responsive element binding factor; cDNA clone-001-032-E01, full insert sequence; cDNA clone-J023031B06, full insert sequence	0.874
OsBBM2	OsEBP-89	OS02T0614300-01	OS03T0182800-01	AP2/EREBP transcription factor-like protein; Os02g0614301 protein	cDNA clone-J033023E13, full insert sequence; AP2 domain containing protein, expressed; Ap2 domain containing protein; Os03g0182800 protein; cDNA clone-J033023E13, full insert sequence	0.874

## Sheet: maize
Supplementary Table 3 Detail information of maize PPI network genes
Node1	Node2	Node1 accession	Node2 accession	Node1 annotation	Node2 annotation	Score
Zm00001d008360	Zm00001d029860	Zm00001d008360	Zm00001d029860	50S ribosomal protein L3-2 ; Belongs to the universal ribosomal protein uL3 family	3-hydroxyisobutyryl-CoA hydrolase-like protein 2 mitochondrial; Belongs to the enoyl-CoA hydratase/isomerase family	0.977
Zm00001d008360	ZmHIBCH	Zm00001d008360	Zm00001d007726	50S ribosomal protein L3-2 ; Belongs to the universal ribosomal protein uL3 family	probable 3-hydroxyisobutyryl-CoA hydrolase 3	0.96
Ankyrin-3	Zm00001d039194	Zm00001d014925	Zm00001d039194	Ankyrin-3; Uncharacterized protein	RNA polymerase sigma factor sigE chloroplastic/mitochondrial	0.978
Ankyrin-3	Zmlip15	Zm00001d014925	Zm00001d035440	Ankyrin-3; Uncharacterized protein	Low temperature-induced protein15; Ocs element-binding factor 1; Putative bZIP transcription factor superfamily protein	0.797
Ankyrin-3	ZmEREB94	Zm00001d014925	Zm00001d020043	Ankyrin-3; Uncharacterized protein	Ethylene-responsive transcription factor ERF117	0.798
Zm00001d020571	ZmMYBR106	Zm00001d020571	LOC542677	Transcription initiation factor TFIID subunit 10; TAFs are components of the transcription factor IID (TFIID) complex that is essential for mediating regulation of RNA polymerase transcription	Transcriptional adapter	0.975
Zm00001d020571	ZmUCTH22	Zm00001d020571	Zm00001d002086	Transcription initiation factor TFIID subunit 11; TAFs are components of the transcription factor IID (TFIID) complex that is essential for mediating regulation of RNA polymerase transcription	ubiquitin carboxyl-terminal hydrolase 22	0.926
Zm00001d020571	ZmSGF11	Zm00001d020571	Zm00001d038003	Transcription initiation factor TFIID subunit 12; TAFs are components of the transcription factor IID (TFIID) complex that is essential for mediating regulation of RNA polymerase transcription	SAGA-associated factor 11	0.982
Zm00001d020571	ZmMYBR66	Zm00001d020571	LOC542031	Transcription initiation factor TFIID subunit 13; TAFs are components of the transcription factor IID (TFIID) complex that is essential for mediating regulation of RNA polymerase transcription	Transcriptional adapter	0.975
Zm00001d020571	Zmhag101	Zm00001d020571	Zm00001d014175	Transcription initiation factor TFIID subunit 14; TAFs are components of the transcription factor IID (TFIID) complex that is essential for mediating regulation of RNA polymerase transcription	histone acetyl transferase GNAT/MYST 101	0.983
Zm00001d020571	Zmpco097658	Zm00001d020571	Zm00001d047898	Transcription initiation factor TFIID subunit 15; TAFs are components of the transcription factor IID (TFIID) complex that is essential for mediating regulation of RNA polymerase transcription	Transcription initiation factor TFIID subunit 6; Putative TATA binding protein family protein; Uncharacterized protein	0.989
Zm00001d020571	Zmpco119134	Zm00001d020571	Zm00001d023689	Transcription initiation factor TFIID subunit 16; TAFs are components of the transcription factor IID (TFIID) complex that is essential for mediating regulation of RNA polymerase transcription	SGF29 tudor-like domain	0.989
Zm00001d029860	ZmMADS3	Zm00001d029860	Zm00001d018667	3-hydroxyisobutyryl-CoA hydrolase-like protein 2 mitochondrial; Belongs to the enoyl-CoA hydratase/isomerase family	MADS3; MADS-box transcription factor 15	0.794
Zm00001d029860	ZmMYBR106	Zm00001d029860	LOC542677	3-hydroxyisobutyryl-CoA hydrolase-like protein 2 mitochondrial; Belongs to the enoyl-CoA hydratase/isomerase family	Transcriptional adapter	0.798
Zm00001d029860	ZmMYBR66	Zm00001d029860	LOC542031	3-hydroxyisobutyryl-CoA hydrolase-like protein 2 mitochondrial; Belongs to the enoyl-CoA hydratase/isomerase family	Transcriptional adapter	0.798
ZmMADS3	ZmMYBR106	Zm00001d018667	LOC542677	MADS3; MADS-box transcription factor 15	Transcriptional adapter	0.727
ZmMADS3	Zm00001d002684	Zm00001d018667	Zm00001d002684	MADS3; MADS-box transcription factor 15	Flowering locus D	0.456
ZmMADS3	ZmHIBCH	Zm00001d018667	Zm00001d007726	MADS3; MADS-box transcription factor 15	probable 3-hydroxyisobutyryl-CoA hydrolase 3	0.794
ZmMADS3	ZmMYBR66	Zm00001d018667	LOC542031	MADS3; MADS-box transcription factor 15	Transcriptional adapter	0.727
Zmrbap2	Zm00001d002684	Zm00001d043682	Zm00001d002684	Nucleosome/chromatin assembly factor group C; Uncharacterized protein	Flowering locus D	0.719
Zmrbap2	ZmHDA19	Zm00001d043682	Zm00001d039202	Nucleosome/chromatin assembly factor group C; Uncharacterized protein	Histone deacetylase 19	0.758
Zmrbap2	Zmcrd101	Zm00001d043682	Zm00001d014449	Nucleosome/chromatin assembly factor group C; Uncharacterized protein	chromdomain-containing protein CRD101	0.632
Zmrbap2	Zmhda108	Zm00001d043682	Zm00001d050139	Nucleosome/chromatin assembly factor group C; Uncharacterized protein	Histone deacetylase ; Belongs to the histone deacetylase family. HD Type 1 subfamily	0.858
Zmrbap2	ZmMADS1	Zm00001d043682	Zm00001d048474	Nucleosome/chromatin assembly factor group C; Uncharacterized protein	MADS transcription factor; MADS1	0.541
Zmrbap2	Zmrap3	Zm00001d043682	Zm00001d006780	Nucleosome/chromatin assembly factor group C; Uncharacterized protein	Histone deacetylase	0.888
ZmMYBR106	ZmUCTH22	LOC542677	Zm00001d002086	Transcriptional adapter	ubiquitin carboxyl-terminal hydrolase 22	0.972
ZmMYBR106	ZmHIBCH	LOC542677	Zm00001d007726	Transcriptional adapter	probable 3-hydroxyisobutyryl-CoA hydrolase 3	0.794
ZmMYBR106	ZmSGF11	LOC542677	Zm00001d038003	Transcriptional adapter	SAGA-associated factor 11	0.975
ZmMYBR106	Zmhag101	LOC542677	Zm00001d014175	Transcriptional adapter	histone acetyl transferase GNAT/MYST 101	0.979
ZmMYBR106	Zmpco097658	LOC542677	Zm00001d047898	Transcriptional adapter	Transcription initiation factor TFIID subunit 6; Putative TATA binding protein family protein; Uncharacterized protein	0.963
ZmMYBR106	Zmpco119134	LOC542677	Zm00001d023689	Transcriptional adapter	SGF29 tudor-like domain	0.978
Zmlip15	ZmEREB94	Zm00001d035440	Zm00001d020043	Low temperature-induced protein15; Ocs element-binding factor 1; Putative bZIP transcription factor superfamily protein	Ethylene-responsive transcription factor ERF117	0.799
Zm00001d002684	ZmHDA19	Zm00001d002684	Zm00001d039202	Flowering locus D	Histone deacetylase 19	0.577
Zm00001d002684	Zmcrd101	Zm00001d002684	Zm00001d014449	Flowering locus D	chromdomain-containing protein CRD101	0.68
Zm00001d002684	Zmhda108	Zm00001d002684	Zm00001d050139	Flowering locus D	Histone deacetylase ; Belongs to the histone deacetylase family. HD Type 1 subfamily	0.945
Zm00001d002684	ZmMADS1	Zm00001d002684	Zm00001d048474	Flowering locus D	MADS transcription factor; MADS1	0.901
Zm00001d002684	Zmrap3	Zm00001d002684	Zm00001d006780	Flowering locus D	Histone deacetylase	0.887
ZmUCTH22	ZmSGF11	Zm00001d002086	Zm00001d038003	ubiquitin carboxyl-terminal hydrolase 22	SAGA-associated factor 11	0.991
ZmUCTH22	ZmHDA19	Zm00001d002086	Zm00001d039202	ubiquitin carboxyl-terminal hydrolase 22	Histone deacetylase 19	0.615
ZmUCTH22	ZmMYBR66	Zm00001d002086	LOC542031	ubiquitin carboxyl-terminal hydrolase 22	Transcriptional adapter	0.972
ZmUCTH22	Zmhag101	Zm00001d002086	Zm00001d014175	ubiquitin carboxyl-terminal hydrolase 22	histone acetyl transferase GNAT/MYST 101	0.973
ZmUCTH22	Zmhda108	Zm00001d002086	Zm00001d050139	ubiquitin carboxyl-terminal hydrolase 22	Histone deacetylase ; Belongs to the histone deacetylase family. HD Type 1 subfamily	0.615
ZmUCTH22	Zmpco097658	Zm00001d002086	Zm00001d047898	ubiquitin carboxyl-terminal hydrolase 22	Transcription initiation factor TFIID subunit 6; Putative TATA binding protein family protein; Uncharacterized protein	0.912
ZmUCTH22	Zmpco119134	Zm00001d002086	Zm00001d023689	ubiquitin carboxyl-terminal hydrolase 22	SGF29 tudor-like domain	0.989
ZmUCTH22	Zmrap3	Zm00001d002086	Zm00001d006780	ubiquitin carboxyl-terminal hydrolase 22	Histone deacetylase	0.469
ZmHIBCH	ZmMYBR66	Zm00001d007726	LOC542031	probable 3-hydroxyisobutyryl-CoA hydrolase 3	Transcriptional adapter	0.794
ZmSGF11	ZmMYBR66	Zm00001d038003	LOC542031	SAGA-associated factor 11	Transcriptional adapter	0.975
ZmSGF11	Zmhag101	Zm00001d038003	Zm00001d014175	SAGA-associated factor 11	histone acetyl transferase GNAT/MYST 101	0.985
ZmSGF11	Zmpco097658	Zm00001d038003	Zm00001d047898	SAGA-associated factor 11	Transcription initiation factor TFIID subunit 6; Putative TATA binding protein family protein; Uncharacterized protein	0.941
ZmSGF11	Zmpco119134	Zm00001d038003	Zm00001d023689	SAGA-associated factor 11	SGF29 tudor-like domain	0.989
Zm00001d042713	Zmcrd101	Zm00001d042713	Zm00001d014449	DNA polymerase	chromdomain-containing protein CRD101	0.985
Zm00001d042713	Zmrap3	Zm00001d042713	Zm00001d006780	DNA polymerase	Histone deacetylase	0.476
ZmHDA19	Zmcrd101	Zm00001d039202	Zm00001d014449	Histone deacetylase 19	chromdomain-containing protein CRD101	0.674
ZmHDA19	Zmhag101	Zm00001d039202	Zm00001d014175	Histone deacetylase 19	histone acetyl transferase GNAT/MYST 101	0.879
ZmHDA19	Zmrap3	Zm00001d039202	Zm00001d006780	Histone deacetylase 19	Histone deacetylase	0.804
ZmMADS69	ZmRap2.7	Zm00001d042315	Zm00001d010987	MADS-box transcription factor	Rap2.7-like protein; AP2 domain transcription factor; Putative AP2/EREBP transcription factor superfamily protein	0.485
ZmMYBR66	Zmhag101	LOC542031	Zm00001d014175	Transcriptional adapter	histone acetyl transferase GNAT/MYST 101	0.979
ZmMYBR66	Zmpco097658	LOC542031	Zm00001d047898	Transcriptional adapter	Transcription initiation factor TFIID subunit 6; Putative TATA binding protein family protein; Uncharacterized protein	0.963
ZmMYBR66	Zmpco119134	LOC542031	Zm00001d023689	Transcriptional adapter	SGF29 tudor-like domain	0.978
Zmcrd101	Zmhag101	Zm00001d014449	Zm00001d014175	chromdomain-containing protein CRD101	histone acetyl transferase GNAT/MYST 101	0.744
Zmcrd101	Zmhda108	Zm00001d014449	Zm00001d050139	chromdomain-containing protein CRD101	Histone deacetylase ; Belongs to the histone deacetylase family. HD Type 1 subfamily	0.674
Zmcrd101	ZmMADS1	Zm00001d014449	Zm00001d048474	chromdomain-containing protein CRD101	MADS transcription factor; MADS1	0.592
Zmcrd101	Zmrap3	Zm00001d014449	Zm00001d006780	chromdomain-containing protein CRD101	Histone deacetylase	0.809
Zmhag101	Zmhda108	Zm00001d014175	Zm00001d050139	histone acetyl transferase GNAT/MYST 101	Histone deacetylase ; Belongs to the histone deacetylase family. HD Type 1 subfamily	0.921
Zmhag101	Zmpco097658	Zm00001d014175	Zm00001d047898	histone acetyl transferase GNAT/MYST 101	Transcription initiation factor TFIID subunit 6; Putative TATA binding protein family protein; Uncharacterized protein	0.985
Zmhag101	Zmpco119134	Zm00001d014175	Zm00001d023689	histone acetyl transferase GNAT/MYST 101	SGF29 tudor-like domain	0.988
Zmhag101	Zmrap3	Zm00001d014175	Zm00001d006780	histone acetyl transferase GNAT/MYST 101	Histone deacetylase	0.856
Zmhda108	Zmrap3	Zm00001d050139	Zm00001d006780	Histone deacetylase ; Belongs to the histone deacetylase family. HD Type 1 subfamily	Histone deacetylase	0.844
Zmhda108	Zmm31	Zm00001d050139	Zm00001d013258	Histone deacetylase ; Belongs to the histone deacetylase family. HD Type 1 subfamily	MADS31; M31 protein; MADS-box transcription factor 34; Uncharacterized protein	0.459
ZmMADS1	ZmMADS3	Zm00001d048474	Zm00001d018667	MADS transcription factor; MADS1	MADS3; MADS-box transcription factor 15	0.464
ZmMADS1	ZmMADS2	Zm00001d048474	Zm00001d016957	MADS transcription factor; MADS1	MADS2	0.521
Zmpco097658	Zmpco119134	Zm00001d047898	Zm00001d023689	Transcription initiation factor TFIID subunit 6; Putative TATA binding protein family protein; Uncharacterized protein	SGF29 tudor-like domain	0.987
