# Supplementary material for: Regulator Network Analysis of Rice and Maize Yield-Related Genes
Source: Front Cell Dev Biol. 2020 Dec 3;8:621464. doi: 10.3389/fcell.2020.621464 (PMC7793993; doi:10.3389/fcell.2020.621464)
Supplement: Supplementary file 5 [file Table_4.xls]

## Sheet: Sheet1
Supplementary Table 4 Detail information of co-analysis PPI network genes in rice and maize
node1	node2	node1_string_internal_id	node2_string_internal_id	node1_genes	node2_genes	Node1 annotation	Node2 annotation	combined_score
OsMADS15	OsECHS1	1343277	1324334	Os07g0108900	Os01g0752200	MADS-box transcription factor 15; Probable transcription factor	Os01g0752200 protein; Putative enoyl-CoA-hydratase; cDNA clone-J023019I11, full insert sequence ; Belongs to the enoyl-CoA hydratase/isomerase family	0.912
OsMADS15	OsADA2	1343277	1333384	Os07g0108900	Os03g0750800	MADS-box transcription factor 15; Probable transcription factor	Transcriptional adapter ADA2; Required for the function of some acidic activation domains, which activate transcription from a distant site. The exact mechanism of action is not yet known. ADA2 and GCN5 function to acetylate nucleosomes, opening up the promoter region (By similarity)	0.907
OsECHS	OsMET1A	1352130	1333734	Os10g0552900	Os03g0798300	cDNA clone-J013140N04, full insert sequence; Enoyl-CoA hydratase, putative, expressed; Os10g0552900 protein; cDNA clone-J013140N04, full insert sequence; cDNA clone-J023002D14, full insert sequence ; Belongs to the enoyl-CoA hydratase/isomerase family	DNA (cytosine-5)-methyltransferase 1A; Probably methylates CpG residues and maintains DNA methylation. May be involved in methylation-dependent gene silencing	0.906
OsADA2	OsECHS1	1333384	1324334	Os03g0750800	Os01g0752200	Transcriptional adapter ADA2; Required for the function of some acidic activation domains, which activate transcription from a distant site. The exact mechanism of action is not yet known. ADA2 and GCN5 function to acetylate nucleosomes, opening up the promoter region (By similarity)	Os01g0752200 protein; Putative enoyl-CoA-hydratase; cDNA clone-J023019I11, full insert sequence ; Belongs to the enoyl-CoA hydratase/isomerase family	0.906
OsMET1A	OsECHS1	1333734	1324334	Os03g0798300	Os01g0752200	DNA (cytosine-5)-methyltransferase 1A; Probably methylates CpG residues and maintains DNA methylation. May be involved in methylation-dependent gene silencing	Os01g0752200 protein; Putative enoyl-CoA-hydratase; cDNA clone-J023019I11, full insert sequence ; Belongs to the enoyl-CoA hydratase/isomerase family	0.906
OsECHS	OsADA2	1352130	1333384	Os10g0552900	Os03g0750800	cDNA clone-J013140N04, full insert sequence; Enoyl-CoA hydratase, putative, expressed; Os10g0552900 protein; cDNA clone-J013140N04, full insert sequence; cDNA clone-J023002D14, full insert sequence ; Belongs to the enoyl-CoA hydratase/isomerase family	Transcriptional adapter ADA2; Required for the function of some acidic activation domains, which activate transcription from a distant site. The exact mechanism of action is not yet known. ADA2 and GCN5 function to acetylate nucleosomes, opening up the promoter region (By similarity)	0.906
OsMET1A	OsADA2	1333734	1333384	Os03g0798300	Os03g0750800	DNA (cytosine-5)-methyltransferase 1A; Probably methylates CpG residues and maintains DNA methylation. May be involved in methylation-dependent gene silencing	Transcriptional adapter ADA2; Required for the function of some acidic activation domains, which activate transcription from a distant site. The exact mechanism of action is not yet known. ADA2 and GCN5 function to acetylate nucleosomes, opening up the promoter region (By similarity)	0.906
NRPB3-like	OsBBM2	1348422	1328390	Os09g0110400	Os02g0614300	cDNA clone-006-305-H09, full insert sequence; Os09g0110400 protein; Putative DNA-directed RNA polymerase II; cDNA clone-006-305-H09, full insert sequence; cDNA clone-J013163O03, full insert sequence; cDNA clone-J033095G14, full insert sequence	AP2/EREBP transcription factor-like protein; Os02g0614300 protein	0.902
OsRSR1	OsqHd1	1337558	1325545	Os05g0121600	Os01g0922600	Transcription factor AP2D23-like	Squamosa promoter-binding-like protein 2; Trans-acting factor that binds specifically to the consensus nucleotide sequence 5’-TNCGTACAA-3’ (By similarity). May be involved in panicle development	0.902
OsMADS15	OsMET1A	1343277	1333734	Os07g0108900	Os03g0798300	MADS-box transcription factor 15; Probable transcription factor	DNA (cytosine-5)-methyltransferase 1A; Probably methylates CpG residues and maintains DNA methylation. May be involved in methylation-dependent gene silencing	0.902
OMTN4	OsRSR1	1342773	1337558	Os06g0675600	Os05g0121600	Os06g0675600 protein; Putative NAC domain protein NAC1; cDNA clone-001-119-A03, full insert sequence	Transcription factor AP2D23-like	0.902
OsAP2-37	OsAP2-39	1339482	1336710	Os05g0497300	Os04g0610400	Os05g0497300 protein; Putative ethylene-responsive element binding factor; cDNA clone-J023061G02, full insert sequence	OSJNBa0085I10.10 protein; Os04g0610400 protein	0.893
OsECHS	OsMADS15	1352130	1343277	Os10g0552900	Os07g0108900	cDNA clone-J013140N04, full insert sequence; Enoyl-CoA hydratase, putative, expressed; Os10g0552900 protein; cDNA clone-J013140N04, full insert sequence; cDNA clone-J023002D14, full insert sequence ; Belongs to the enoyl-CoA hydratase/isomerase family	MADS-box transcription factor 15; Probable transcription factor	0.891
OsAP2-20	OsBBM2	1345376	1328390	Os07g0617000	Os02g0614300	EREB-like protein; Os07g0617000 protein; cDNA clone-006-205-F01, full insert sequence; cDNA clone-006-206-B03, full insert sequence; cDNA clone-J013090P08, full insert sequence	AP2/EREBP transcription factor-like protein; Os02g0614300 protein	0.874
OsERF71	OsBBM2	1340953	1328390	Os06g0194000	Os02g0614300	EREBP transcription factor; EREBP-like protein; Os06g0194000 protein; Putative ethylene responsive element binding factor; cDNA clone-001-032-E01, full insert sequence; cDNA clone-J023031B06, full insert sequence	AP2/EREBP transcription factor-like protein; Os02g0614300 protein	0.874
NRPB3-like	OsERF71	1348422	1340953	Os09g0110400	Os06g0194000	cDNA clone-006-305-H09, full insert sequence; Os09g0110400 protein; Putative DNA-directed RNA polymerase II; cDNA clone-006-305-H09, full insert sequence; cDNA clone-J013163O03, full insert sequence; cDNA clone-J033095G14, full insert sequence	EREBP transcription factor; EREBP-like protein; Os06g0194000 protein; Putative ethylene responsive element binding factor; cDNA clone-001-032-E01, full insert sequence; cDNA clone-J023031B06, full insert sequence	0.874
NRPB3-like	OsAP2-20	1348422	1345376	Os09g0110400	Os07g0617000	cDNA clone-006-305-H09, full insert sequence; Os09g0110400 protein; Putative DNA-directed RNA polymerase II; cDNA clone-006-305-H09, full insert sequence; cDNA clone-J013163O03, full insert sequence; cDNA clone-J033095G14, full insert sequence	EREB-like protein; Os07g0617000 protein; cDNA clone-006-205-F01, full insert sequence; cDNA clone-006-206-B03, full insert sequence; cDNA clone-J013090P08, full insert sequence	0.874
OsECHS	OsECHS1	1352130	1324334	Os10g0552900	Os01g0752200	cDNA clone-J013140N04, full insert sequence; Enoyl-CoA hydratase, putative, expressed; Os10g0552900 protein; cDNA clone-J013140N04, full insert sequence; cDNA clone-J023002D14, full insert sequence ; Belongs to the enoyl-CoA hydratase/isomerase family	Os01g0752200 protein; Putative enoyl-CoA-hydratase; cDNA clone-J023019I11, full insert sequence ; Belongs to the enoyl-CoA hydratase/isomerase family	0.808
OMTN4	OsqHd1	1342773	1325545	Os06g0675600	Os01g0922600	Os06g0675600 protein; Putative NAC domain protein NAC1; cDNA clone-001-119-A03, full insert sequence	Squamosa promoter-binding-like protein 2; Trans-acting factor that binds specifically to the consensus nucleotide sequence 5’-TNCGTACAA-3’ (By similarity). May be involved in panicle development	0.708
OsECHS	OsMADS34	1352130	1333400	Os10g0552900	Os03g0753100	cDNA clone-J013140N04, full insert sequence; Enoyl-CoA hydratase, putative, expressed; Os10g0552900 protein; cDNA clone-J013140N04, full insert sequence; cDNA clone-J023002D14, full insert sequence ; Belongs to the enoyl-CoA hydratase/isomerase family	MADS-box transcription factor 34; Probable transcription factor	0.695
OsFZP	OsIDS1	1345746	1333906	Os07g0669500	Os03g0818800	Ethylene-responsive transcription factor FZP; Required to prevent the formation of axillary meristems within the spikelet meristem and permit the subsequent establishment of floral meristem identity. Mediates the transition from spikelet to floret meristem. Determines the transition from panicle branching to spikelet formation. May specify floral organ identity by regulating the class B genes (Ag…	APETALA2-like protein; Transcription factor AP2D2	0.695
OsMADS34	OsECHS1	1333400	1324334	Os03g0753100	Os01g0752200	MADS-box transcription factor 34; Probable transcription factor	Os01g0752200 protein; Putative enoyl-CoA-hydratase; cDNA clone-J023019I11, full insert sequence ; Belongs to the enoyl-CoA hydratase/isomerase family	0.686
OsBBM1	NRPB3-like	1353394	1348422	Os11g0295900	Os09g0110400	Os11g0295900 protein; AP2/EREBP transcription factor BABY BOOM, putative, expressed; AP2/EREBP transcription factor BABY BOOM1	cDNA clone-006-305-H09, full insert sequence; Os09g0110400 protein; Putative DNA-directed RNA polymerase II; cDNA clone-006-305-H09, full insert sequence; cDNA clone-J013163O03, full insert sequence; cDNA clone-J033095G14, full insert sequence	0.671
NRPB3-like	OsBBM3	1348422	1325381	Os09g0110400	Os01g0899800	cDNA clone-006-305-H09, full insert sequence; Os09g0110400 protein; Putative DNA-directed RNA polymerase II; cDNA clone-006-305-H09, full insert sequence; cDNA clone-J013163O03, full insert sequence; cDNA clone-J033095G14, full insert sequence	Os01g0899800 protein	0.671
OsMADS34	OsADA2	1333400	1333384	Os03g0753100	Os03g0750800	MADS-box transcription factor 34; Probable transcription factor	Transcriptional adapter ADA2; Required for the function of some acidic activation domains, which activate transcription from a distant site. The exact mechanism of action is not yet known. ADA2 and GCN5 function to acetylate nucleosomes, opening up the promoter region (By similarity)	0.658
OsBBM1	OsERF71	1353394	1340953	Os11g0295900	Os06g0194000	Os11g0295900 protein; AP2/EREBP transcription factor BABY BOOM, putative, expressed; AP2/EREBP transcription factor BABY BOOM1	EREBP transcription factor; EREBP-like protein; Os06g0194000 protein; Putative ethylene responsive element binding factor; cDNA clone-001-032-E01, full insert sequence; cDNA clone-J023031B06, full insert sequence	0.653
OsFZP	OsMADS1	1345746	1330891	Os07g0669500	Os03g0215400	Ethylene-responsive transcription factor FZP; Required to prevent the formation of axillary meristems within the spikelet meristem and permit the subsequent establishment of floral meristem identity. Mediates the transition from spikelet to floret meristem. Determines the transition from panicle branching to spikelet formation. May specify floral organ identity by regulating the class B genes (Ag…	MADS-box transcription factor 1; Probable transcription factor involved in the development of floral organs. Required for the formation of inner floral organs (lodicules, stamens and carpels, or whorls 2, 3 and 4) and the lemma and palea (whorl 1), which are grass floral organs analogous to sepals. May be involved in the control of flowering time. Seems to act as transcriptional activator. May ac…	0.565
OsMADS51	OsqHd1	1325547	1325545	Os01g0922800	Os01g0922600	MADS-box transcription factor 51; Probable transcription factor involved in the regulation of flowering time under short day (SD) conditions. Functions as promoter of flowering under SD conditions, upstream of EHD1, HD3A and MADS14, but downstream of GIGANTEA (GI). May transmit a SD promotion signal from GI to EHD1. Functions independently of MADS50 to control flowering time	Squamosa promoter-binding-like protein 2; Trans-acting factor that binds specifically to the consensus nucleotide sequence 5’-TNCGTACAA-3’ (By similarity). May be involved in panicle development	0.561
OsMADS7	OsFZP	1348086	1345746	Os08g0531700	Os07g0669500	MADS-box transcription factor 7; Probable transcription factor. May be involved in the control of flowering time	Ethylene-responsive transcription factor FZP; Required to prevent the formation of axillary meristems within the spikelet meristem and permit the subsequent establishment of floral meristem identity. Mediates the transition from spikelet to floret meristem. Determines the transition from panicle branching to spikelet formation. May specify floral organ identity by regulating the class B genes (Ag…	0.56
OsFZP	OsMADS3	1345746	1321797	Os07g0669500	Os01g0201700	Ethylene-responsive transcription factor FZP; Required to prevent the formation of axillary meristems within the spikelet meristem and permit the subsequent establishment of floral meristem identity. Mediates the transition from spikelet to floret meristem. Determines the transition from panicle branching to spikelet formation. May specify floral organ identity by regulating the class B genes (Ag…	MADS-box transcription factor 3; Probable transcription factor involved in the development of floral organs. Acts as C-class protein in association with MADS58. Involved in the control of lodicule number (whorl 2), stamen specification (whorl 3) and floral meristem determinacy (whorl 4), but not in the regulation of carpel morphogenesis. Plays a more predominant role in controlling lodicule devel…	0.509
OsFZP	OsMADS15	1345746	1343277	Os07g0669500	Os07g0108900	Ethylene-responsive transcription factor FZP; Required to prevent the formation of axillary meristems within the spikelet meristem and permit the subsequent establishment of floral meristem identity. Mediates the transition from spikelet to floret meristem. Determines the transition from panicle branching to spikelet formation. May specify floral organ identity by regulating the class B genes (Ag…	MADS-box transcription factor 15; Probable transcription factor	0.506
OsMADS8	OsFZP	1349850	1345746	Os09g0507200	Os07g0669500	MADS-box transcription factor 8; Probable transcription factor. May be involved in the control of flowering time	Ethylene-responsive transcription factor FZP; Required to prevent the formation of axillary meristems within the spikelet meristem and permit the subsequent establishment of floral meristem identity. Mediates the transition from spikelet to floret meristem. Determines the transition from panicle branching to spikelet formation. May specify floral organ identity by regulating the class B genes (Ag…	0.501
OsFZP	OsMADS34	1345746	1333400	Os07g0669500	Os03g0753100	Ethylene-responsive transcription factor FZP; Required to prevent the formation of axillary meristems within the spikelet meristem and permit the subsequent establishment of floral meristem identity. Mediates the transition from spikelet to floret meristem. Determines the transition from panicle branching to spikelet formation. May specify floral organ identity by regulating the class B genes (Ag…	MADS-box transcription factor 34; Probable transcription factor	0.499
OsFZP	OsMADS17	1345746	1336485	Os07g0669500	Os04g0580700	Ethylene-responsive transcription factor FZP; Required to prevent the formation of axillary meristems within the spikelet meristem and permit the subsequent establishment of floral meristem identity. Mediates the transition from spikelet to floret meristem. Determines the transition from panicle branching to spikelet formation. May specify floral organ identity by regulating the class B genes (Ag…	MADS-box transcription factor 17; Probable transcription factor. Plays minor but redundant roles with MADS6 in floral development	0.499
OsFZP	OsSNB	1345746	1343999	Os07g0669500	Os07g0235800	Ethylene-responsive transcription factor FZP; Required to prevent the formation of axillary meristems within the spikelet meristem and permit the subsequent establishment of floral meristem identity. Mediates the transition from spikelet to floret meristem. Determines the transition from panicle branching to spikelet formation. May specify floral organ identity by regulating the class B genes (Ag…	Os07g0235800 protein; Putative indeterminate spikelet 1; Supernumerary bract	0.495
OsMADS56	OsMADS7	1352010	1348086	Os10g0536100	Os08g0531700	MADS-box transcription factor 56; Probable transcription factor	MADS-box transcription factor 7; Probable transcription factor. May be involved in the control of flowering time	0.478
OsMADS56	OsMADS8	1352010	1349850	Os10g0536100	Os09g0507200	MADS-box transcription factor 56; Probable transcription factor	MADS-box transcription factor 8; Probable transcription factor. May be involved in the control of flowering time	0.474
OsRSR1	OsMADS51	1337558	1325547	Os05g0121600	Os01g0922800	Transcription factor AP2D23-like	MADS-box transcription factor 51; Probable transcription factor involved in the regulation of flowering time under short day (SD) conditions. Functions as promoter of flowering under SD conditions, upstream of EHD1, HD3A and MADS14, but downstream of GIGANTEA (GI). May transmit a SD promotion signal from GI to EHD1. Functions independently of MADS50 to control flowering time	0.473
OsMADS56	OsMADS1	1352010	1330891	Os10g0536100	Os03g0215400	MADS-box transcription factor 56; Probable transcription factor	MADS-box transcription factor 1; Probable transcription factor involved in the development of floral organs. Required for the formation of inner floral organs (lodicules, stamens and carpels, or whorls 2, 3 and 4) and the lemma and palea (whorl 1), which are grass floral organs analogous to sepals. May be involved in the control of flowering time. Seems to act as transcriptional activator. May ac…	0.471
OsMADS1	OsBBM2	1330891	1328390	Os03g0215400	Os02g0614300	MADS-box transcription factor 1; Probable transcription factor involved in the development of floral organs. Required for the formation of inner floral organs (lodicules, stamens and carpels, or whorls 2, 3 and 4) and the lemma and palea (whorl 1), which are grass floral organs analogous to sepals. May be involved in the control of flowering time. Seems to act as transcriptional activator. May ac…	AP2/EREBP transcription factor-like protein; Os02g0614300 protein	0.468
OsMADS7	OsBBM2	1348086	1328390	Os08g0531700	Os02g0614300	MADS-box transcription factor 7; Probable transcription factor. May be involved in the control of flowering time	AP2/EREBP transcription factor-like protein; Os02g0614300 protein	0.467
OsIDS1	OsMADS3	1333906	1321797	Os03g0818800	Os01g0201700	APETALA2-like protein; Transcription factor AP2D2	MADS-box transcription factor 3; Probable transcription factor involved in the development of floral organs. Acts as C-class protein in association with MADS58. Involved in the control of lodicule number (whorl 2), stamen specification (whorl 3) and floral meristem determinacy (whorl 4), but not in the regulation of carpel morphogenesis. Plays a more predominant role in controlling lodicule devel…	0.467
OsMET1A	OsMADS34	1333734	1333400	Os03g0798300	Os03g0753100	DNA (cytosine-5)-methyltransferase 1A; Probably methylates CpG residues and maintains DNA methylation. May be involved in methylation-dependent gene silencing	MADS-box transcription factor 34; Probable transcription factor	0.451
OsMADS56	OsRSR1	1352010	1337558	Os10g0536100	Os05g0121600	MADS-box transcription factor 56; Probable transcription factor	Transcription factor AP2D23-like	0.423
